# Supplementary material for: A Single-Chain Variable Fragment Antibody Alleviates Inflammation and Apoptosis of Neurons by Inhibiting Tau Aggregation
Source: Biomolecules. 2025 Jun 15;15(6):872. doi: 10.3390/biom15060872 (PMC12190225; doi:10.3390/biom15060872)
Supplement: Supplementary file 1 [file biomolecules-15-00872-s001.zip]

Archive with 2 entries (2 files):
- biomolecules-3601304-Original western blot.pdf
- biomolecules-3601304-supplementary.pdf
